# Supplementary material for: Development and characterization of a wild emmer wheat backcross introgression population for hard winter wheat improvement
Source: Plant Genome. 2025 Sep 1;18(3):e70104. doi: 10.1002/tpg2.70104 (PMC12402295; doi:10.1002/tpg2.70104)
Supplement: Supplementary file 2 — Supplemental Table 1: Passport data for all wild emmer parental accessions Supplemental Table 2: Proportion of RILs with wild emmer introgressions at each chromosome Supplemental Table 3: Proportion of RILs with wild emmer introgressions at each chromosome arm [file TPG2-18-e70104-s001.xlsx]

## Sheet: Supplemental Table 1
Accession	Collection_date	Latitude	Longitude	Elevation (m)	PI_number	Country	Note
TA54	1973	32.7394	35.4117	300	PI 538676	Israel
TA59	1973	32.9418	35.5445	713	PI 428102	Israel
TA74	1973	33.5032	35.8499	1000	PI 503317	Lebanon
TA90	1972	37.8662	39.7293	1400	PI 428056	Türkiye
TA120		32.9315	35.6905	200	PI 466951	Syria
TA123		32.8952	35.696	200		Syria
TA126		32.9704	35.5427	700	PI 471000	Israel
TA144							Passport data missing - potentially subsp. turgidum
TA1000							Passport data missing - collection country noted as Kosovo
TA1005							Passport data missing - collection country noted as Kosovo
TA1015	1961	32.9704	35.5427	380	PI 428013	Israel
TA1020	1976	37.2773	37.1983	870		Türkiye
TA1059	1959	32.8138	36.3991	700		Syria
TA1077	1972	37.2784	41.5352	1000	PI 428145	Türkiye
TA1108	1972	37.8987	39.809	1200	PI 428051	Türkiye
TA1121	1972	37.8293	39.6497	1400	PI 538658	Türkiye
TA1153	1973	33.5066	35.8815	1100	PI 538708	Lebanon
TA1171		32.4339	35.4144	150		Israel
TA1187		31.96	35.348	600	PI 471069	West Bank, Palestine
TA1191		32.6	35.4647	450	PI 467000	Israel
TA1195		31.8	35.2167	800	PI 471032	West Bank, Palestine
TA1390		31.7948	35.0368	500		Israel
TA1411		32.9074	35.1717	25		Israel
TA1415		32.7649	35.0492	200		Israel
TA1434		32.4468	35.1673	375		West Bank, Palestine
TA1459		32.9315	35.6905	200	PI 466951	Syria
TA1464		32.5969	35.0032	75		Israel

## Sheet: Supplemental Table 2
Chrom	Proportion of lines with WEW introgression
Chr1A	0.711779
Chr1B	0.795739
Chr2A	0.831454
Chr2B	0.825815
Chr3A	0.769424
Chr3B	0.780702
Chr4A	0.839599
Chr4B	0.671679
Chr5A	0.800125
Chr5B	0.778822
Chr6A	0.749373
Chr6B	0.7901
Chr7A	0.788221
Chr7B	0.849624

## Sheet: Supplemental Table 3
Chrom	Arm	Proportion of lines with WEW introgression
Chr1A	Long	0.595865
Chr1A	Short	0.484962
Chr1B	Long	0.727444
Chr1B	Short	0.516291
Chr2A	Long	0.643484
Chr2A	Short	0.660401
Chr2B	Long	0.670426
Chr2B	Short	0.659148
Chr3A	Long	0.612782
Chr3A	Short	0.571429
Chr3B	Long	0.666667
Chr3B	Short	0.527569
Chr4A	Long	0.780075
Chr4A	Short	0.43985
Chr4B	Long	0.548246
Chr4B	Short	0.47995
Chr5A	Long	0.72995
Chr5A	Short	0.443609
Chr5B	Long	0.729323
Chr5B	Short	0.422932
Chr6A	Long	0.56391
Chr6A	Short	0.588972
Chr6B	Long	0.575815
Chr6B	Short	0.639724
Chr7A	Long	0.619048
Chr7A	Short	0.614035
Chr7B	Long	0.785088
Chr7B	Short	0.526942
